# Supplementary material for: Increased atherosclerosis and expression of inflammarafts in macrophage foam cells in AIBP-deficient mice
Source: Sci Rep. 2026 Feb 7;16:7645. doi: 10.1038/s41598-026-39113-2 (PMC12936166; doi:10.1038/s41598-026-39113-2)
Supplement: Supplementary file 5 — Supplementary Material 5 [file 41598_2026_39113_MOESM5_ESM.xlsx]

## Sheet: Sheet1
		Alignment								quantification
	Number of input reads	Uniquely mapped reads number	unique%	Number of reads mapped to multiple loci	Number of reads mapped to too many loci	alignment rate	too many mismatches	too short	other	Assigned	Unassigned_NoFeatures	assignment rate
Apoa1bpldlr-bmdm-RNA-oxldl-1	34028716	31869540	0.936548	1180224	42315	0.972475	0	0.0272	0.0004	32251613	2519974	0.927528
Apoa1bpldlr-bmdm-RNA-oxldl-2	25136392	23457069	0.933192	884820	29367	0.969561	0	0.0301	0.0003	23711117	1906548	0.925577
Apoa1bpldlr-bmdm-RNA-oxldl-3	26736750	24957223	0.933443	937157	33081	0.969731	0	0.0299	0.0003	25263461	1997767	0.926718
Ldlr-bmdm-RNA-oxldl-1	26747903	24930742	0.932063	969972	31401	0.969501	0	0.0301	0.0004	25240350	2061553	0.924491
Ldlr-bmdm-RNA-oxldl-2	28683302	26840368	0.935749	993299	32692	0.971519	0	0.0282	0.0003	27239909	2029389	0.930665
Ldlr-bmdm-RNA-oxldl-3	25461927	23772225	0.933638	901102	28216	0.970136	0	0.0295	0.0003	23962318	2002038	0.922893
