# Supplementary material for: Increased atherosclerosis and expression of inflammarafts in macrophage foam cells in AIBP-deficient mice
Source: Sci Rep. 2026 Feb 7;16:7645. doi: 10.1038/s41598-026-39113-2 (PMC12936166; doi:10.1038/s41598-026-39113-2)
Supplement: Supplementary file 6 — Supplementary Material 6 [file 41598_2026_39113_MOESM6_ESM.xlsx]

## Sheet: Sheet1
Primers used for qPCR
Genes	Forward (5'-3')	Reverse(5'-3')
Il1b	GACCTGGGCTGTCCTGATGAG	GAACGTCACACACCAGCAGGTT
Il1r1	CTGTTGGTGAGGAATGTGGCTG	GGCTCAGGATAACAGGTCTGTC
Mmp9	GCTGACTACGATAAGGACGGCA	TAGTGGTGCAGGCAGAGTAGGA
P2ry12	CATTGACCGCTACCTGAAGACC	GCCTCCTGTTGGTGAGAATCATG
Wdfy1	AGAGTGCAGTCACTGTGCTACC	CTGCTCACACTTCTGACAGGAG
CypA	TGGAGAGCACCAAGACAGACA	TGCCGGAGTCGACAATGAT
